# Supplementary material for: High-Temperature Liquid–Liquid Phase Transition in Glass-Forming Liquid Pd43Ni20Cu27P10
Source: Materials (Basel). 2023 Jun 13;16(12):4353. doi: 10.3390/ma16124353 (PMC10304335; doi:10.3390/ma16124353)
Supplement: Supplementary file 1 [file materials-16-04353-s001.zip]

Archive with 1 entries (1 files):
- materials-2439055-supplementary.pdf
